# Supplementary material for: Marine Actinobacteria a New Source of Antibacterial Metabolites to Treat Acne Vulgaris Disease—A Systematic Literature Review
Source: Antibiotics (Basel). 2022 Jul 18;11(7):965. doi: 10.3390/antibiotics11070965 (PMC9311749; doi:10.3390/antibiotics11070965)
Supplement: Supplementary file 1 [file antibiotics-11-00965-s001.zip]

Archive with 4 entries (4 files):
- Table S1_PRISMA_checklist.pdf
- Table S2.pdf
- Table S3.pdf
- Table S4.pdf
